# Supplementary material for: Molecular characterization of equine thymidine kinase 1 and preliminary evaluation of its suitability as a serum biomarker for equine lymphoma
Source: BMC Mol Cell Biol. 2021 Dec 14;22:59. doi: 10.1186/s12860-021-00399-x (PMC8670147; doi:10.1186/s12860-021-00399-x)
Supplement: Supplementary file 1 — Additional file 1: Supplementary Table 1. Overview of cases and controls. [file 12860_2021_399_MOESM1_ESM.xlsx]

## Sheet: Sheet1
Supplementary Table 1: Overview of cases and controls
Abbreviations: WB = warmblood, m = male, mc = male castrated, f = female, TOB = thoroughbred, FM = Franches-Montagnes Horse, AQPS = Autre Que Pur-Sang, KWPN = Dutch Warmblood, AQH = American Quarter Horse, PRE = Pura Raza Espagnola, SF = Selle Français
Confirmed lymphoma cases (n = 7)
Number	age	breed	sex	presenting complaints	findings from further examinations	laboratory tests	type of lymphoma	localisation of lymphoma	euthanasia	histopathology	comments	TK activity (pmol/min/ml)
2925	21	Würtemberger WB	mc	apathy, anorexia, fever	hemoabdomen, hepatomegaly, nodular masses on spleen	azotemia, elevated liver values	mulitcentric	spleen, liver, kidney, mesentery	yes	confirmed	na	2.51
2928	21	French trotter	mc	scrotal mass	na	na	solitary	scrotum	yes	confirmed	na	0.28
3000	16	Selle français	mc	apathy, anorexia, dyspnea	bicavitary effusion	hypoalbuminemia, TK 1.7 U/L, atypical lymphocytes in thoracic tap	mulitcentric	sternal and ileocecal lymph nodes, kidney, lung, colon	yes	confirmed	na	0.65	thoracic tap: 6.17
1877	21	mixed pony	mc	weight loss, diarrhea	edematous colonic walls	leucocytosis, neutrophilia, hypoalbuminemia, mild aseptic peritonitis	alimentary	large intestines	no	confirmed	na	3.51
2806	5	Swiss WB	f	tachypnea, fever, enlarged lymph nodes, ventral edema	thoracic effusion	leucocytosis, neutrophilia, hypoalbuminemia, hyperfibrinogenemia, elevated LDH	mediastinal	thoracic and mandibular lymph nodes	yes	confirmed	na	1.56
1872	10	Hannoverian WB	f	fever, ataxia, colic, ventral edema, epistaxis	bicavitary effusion, mediastinal mass, atypical lymphocyte in thoracic and abdominal fluid tap	leucoytosis, atypical lymphocytes, thrombocytopenia, hypoalbuminemia, elevated LDH	mulitcentric	mediastinum, spleen, lungs, spinal cord, ovary, heart, lymph nodes	yes	confirmed	na	17.72
2266	19	Swiss WB	f	apathy, anorexia, diarrhea	hepatomegaly, inhomogenous liver structure, edematous large colon walls	elevated liver enzymes, hypoalbuminemia	multicentric	colon, liver, hepatic lymph nodes, kidneys	yes	confirmed	na	0.99
Suspected lymphoma cases (n = 5)
Number	age	breed	sex	clinical signs	findings from further examinations	laboratory tests	suspected type of lymphoma	suspected localisation of lymphoma	euthanasia	histopathology	comments	TK activity (pmol/min/ml)
2864	23	Lusitano	mc	apathy, anorexia, weight loss, fever	bicavitary effusion, hepatomegaly, thickened colonic walls	dehydration, hypoalbuminemia, elevated liver enzymes, hyperfibrinogenemia, mild septic peritonitis	multicentric	liver, colon	yes	not performed	presentation highly suggestive of lymphoma, owner denied post mortem examination	0.18
1866	13	Belgian WB	mc	weight loss, chronic, progressive neuropathy, severe muscle atrophy, cranial nerve deficits	abdominal and thoracic ultrasound examination unremarkable	tested negative for Borrelia, Neospora and Sarcoystis	unknown	unknown	no	not performed	cause of the progressive neuropathy remained unknown, neoplastic disesease with paraneoplastic polyneuropathy as potential differential diagnosis	3.62
1890	11	Swiss WB	mc	apathy, enlarged lymph nodes, fever, weight loss, ventral edema	pleuritis, abdominal ultrasound examination unremarkable	azotemia, increased LDH, cytological examination of abdominal fluid and fine needle aspirate of lymph nodes unremarkable	unknown	unknown	yes	not performed	euthanasia performed by the private vet in the field due to aggravation of clinical signs	6.51
1897	10	Swiss WB	f	apathy, anorexia, weight loss	mild bilateral thoracic effusion, mass in right jugular groove next to thoracic inlet	blood work performed by private vet, findings not reported	mediastinal	mediastinum, lymph nodes	yes	not performed	euthanasia performed by the private vet in the field due to aggravation of clinical signs	2.92
1894	18	Irish Cob	f	anorexia, chronic diarrhea, weight loss	edematous, colonic walls	hypoalbuminemia	alimentary	colon	no	full thickness biopsy large colon: severe lymphoplasmacellular infiltration, no clear signs of malignancy	suspicion of inflammatory bowel disease, alimentary lymphoma as differential diagnosis	3.19
Tumor-free control horses with diverse concurrent diseases (n = 107)
number	age	breed	sex	concurrent diseases	TK activity (pmol/min/ml)
1536	24	Friesian	mc	IBH	0.24
1564	30	WB	mc	fecal water, PPID, cellulitis	0.34
1761	29	WB	mc	renal insufficiency	0.27
2139	23	FM	mc	Dermatitis	0.17
2166	14	Shetland	f	Dermatitis, PPID	0.34
2246	28	WB	mc	Hoof absess, opthalmological problem, cellulitis, dermatitis, PPID	0.16
2478	26	WB	f	colic, chronic hepatic disease, PPID	0.77
1579	28	WB	f	Hoof absess, opthalmological problem, cellulitis, PPID	0.43
1731	26	Shetland	mc	dermatitis, PPID	0.82
1934	28	TOB	mc	arthritis, PPID	0.11
2023	23	Pony breed	f	dermatitis	0.48
2088	25	Pony breed	mc	dermatitis, PPID	0.45
2158	24	WB	mc	dermatitis	0.44
2766	28	Pony breed	mc	dermatitis, PPID	0.32
1321	25	warmblood	f	dermatitis	0.18
1503	27	Shetland	mc	dermatitis, PPID	0.15
1537	20	FM	mc	Hoof abscess, ophthalmological problem	0.13
1575	21	WB	mc	hoof abscess	0.24
1767	32	Icelandic horse	f	IBH	0.32
1951	22	WB	f	cellulitis, PPID	0.5
1999	28	WB	f	Dermatitis, PPID	0.13
2239	26	WB	mc	arthritis	0.39
2252	26	WB	mc	arthritis	0.15
2380	29	FM	f	dermatitis	0.37
1061	29	WB	mc	dermatitis, PPID	0.6
1501	8	Shetland	mc	dermatitis	0.35
1750	24	WB	f	opthalmological problem, cellulitis	1.3
2048	21	Pony breed	mc	dermatitis	0.54
2077	32	Pony breed	f	hepatitis	0.31
2090	27	WB	f	IBH	0.26
2097	31	Shetland	f	IBH	0.18
2163	27	WB	mc	dermatitis, PPID	0.3
2267	14	Swiss WB	mc	small intestinal incarceration in gastrophrenic ligament	0.355153
2269	17	Minishetty	m	large colon impaction	0.436397
2291	8	PRE	mc	large colon impaction	0.366603
2293	7	Holstein	f	large colon impaction	0.34034
2294	11	other pony breed	f	wound	0.350357
2295	6	Swiss WB	f	gastric ulcers	0.304443
2296	22	Hannoverian	mc	gastric ulcers, desmitis suspensory ligament, AF	0.433708
2298	12	FM	f	tendovaginitis	0.348944
2299	6	FM	f	upper airway problem (proliferation on aryepiglottic fold)	0.411104
2300	15	Paint Horse	m	caecal impaction	0.372254
2301	7	Swiss WB	f	mild equine asthma	0.43472
2302	6	Shetland	f	corneal ulcer	0.42042
2303	6	Tinker	f	hoof abscess	0.35893
2304	8	Swiss WB	mc	large colon impaction	0.342485
2305	9	Anadalusian	mc	gastric impaction	0.329166
2307	3	Swiss WB	f	colic of unknow origin	0.509289
2308	19	Arabian	mc	teeth problem	0.33411
2309	18	Warmblood	f	enteritis	0.402628
2310	20	Swiss WB	f	hoof abscess	0.756516
2311	11	AQPS	mc	sinus cyst	0.405453
2312	4	Swiss WB	f	large colon impaction, gastric ulcers	0.20979
2323	2	Swiss WB	mc	gastric ulcers, mild caecal impaction, seroma formation after castration	0.237543
2324	9	Oldenburger	mc	nephrosplenic entrapment	0.273909
2325	16	Swiss WB	mc	wound	0.394615
2326	5	Paint Horse	m	streetnail injury	0.494429
2327	9	FM	mc	behavioural problems	0.293253
2329	6	Oldenburger	mc	injury/ wound carpus	0.279325
2330	4	FM	f	uterine prolaps after birth	0.437945
2332	13	FM	mc	nephrosplenic entrapment	0.312597
2333	11	mixed breed	f	mild osteoarthritis	0.420922
2335	18	British Riding Pony	mc	large colon impaction	0.568709
2336	8	KWPN	f	gastric ulcers, suspicion of viral infection	0.406221
2339	6	German WB	f	enteritis	0.45961
2340	14	Holstein	f	desmitis suspensory ligament	0.328072
2342	5	FM	f	retentio secundinarum, endotoxemia, laminitis	1.16831
2343	9	AQH	f	enteritis	0.379913
2345	9	PRE	f	equine asthma	0.2329
2346	24	Icelandic Pony	f	colic of unknow origin	0.345868
2347	17	Shetland	mc	colitis	0.39611
2348	19	FM	f	Cauda equina syndrome	0.246828
2349	2	Friesian	f	injury/ wound fetlock	0.36036
2350	14	Friesian	f	recurrent laryngeal neuropathy	0.445682
2365	7	Swiss WB	f	multiple wounds, splint bone fracture	0.308503
2366	7	FM	f	small intestinal strangulation	0.394713
2367	6	Selle français	mc	nephrosplenic entrapment	0.257205
2368	8	mixed breed	mc	paralytic ileus, peritonitis	0.146058
2370	16	Selle français	f	streetnail injury	0.232981
2371	8	SF	mc	large colon impaction, meteorism	0.359089
2372	7	Camargue	f	IBH	0.453137
2373	8	Friesian	mc	meteorism large colon and caecum	0.567133
2374	3	Rocky Mountain Horse	m	spinal malformation	0.475936
2535	11	Swiss WB	f	nephrosplenic entrapment	0.237256
2536	21	Swiss WB	f	small intestinal incarceration	0.361227
2537	9	Friesian	mc	injury with septic arthritis	0.299954
2540	10	Paint Horse	f	splint bone fracture	0.242955
2541	9	Arabian	mc	choke	0.268248
2542	29	German WB	mc	lameness located to soft tissue structures of carpal region	0.192369
2546	14	Spanish breed	m	equine asthma	0.41041
2556	12	PRE	mc	mild gastric ulcers	0.275729
2563	10	Hannoverian	mc	colic of unknown ulcers, mild gastric ulcers	0.197357
2565	14	Dartmoor	f	aspeptic pododermatitis	0.356785
2580	25	FM	f	suspicion of cranial large colon impaction with meteorism	0.31174
2581	19	PRE	mc	lipoma pendulans	0.425425
2788	6	FM	mc	gastric ulcers	0.550746
2846	12	Welsh	f	encephalopathy	0.411125
2851	8	KWPN	mc	chronic ceacal impaction	0.39325
2853	9	AQH	m	lameness located to hoof	0.365365
2855	11	American Paint Horse	mc	impression fracture of the skull	0.326755
2856	9	AQH	mc	desmitis suspensory ligament, suspicion of telogenic effluvium	0.422565
2858	16	Swiss WB	mc	equine multinodular pulmonary fibrosis	0.398255
2866	2	Lusitano	f	peritonitis, suspicion of intestinal adehesions	0.544116
2927	8	Friesian	mc	mild equine asthma, heterochromic iridocyclitis, bone cyst	0.594166
2930	7	Paint Horse	mc	suspicion of intoxication	0.43758
2933	3	Arabian	mc	wound	0.590591
1906	25	Lusitano	mc	lipoma pendulans, huge, necrotic center, adhesions with caecal base	2.96
Tumor-free control horses without concurrent diseases (n = 42)
2364	5	Swiss WB	f	none	0.431755
2867	1.5	AQH	m	none	0.637781
2211	24	WB	f	none	0.36
2230	18	Arabian horse	f	none	0.03
2401	25	Shetland	f	none	1.23
2460	23	Haflinger	mc	none	0.31
1991	24	WB	f	none	0.19
2103	21	arabian horse	mc	none	0.1
2201	26	WB	f	none	0.3
1083	25	WB	f	none	0.25
1096	22	Freiberger	f	none	0.23
1329	25	WB	mc	none	0.18
1402	25	Freiberger	f	none	0.62
1424	21	Freiberger	f	none	0.2
2032	23	PRE	mc	none	0.21
2228	10	Freiberger	f	none	0.14
2436	23	WB	mc	none	0.34
2510	22	Draft horse	mc	none	0.31
1090	18	WB	mc	none	0.33
2182	30	Draft horse	mc	none	0.19
2388	17	Freiberger	f	none	0.29
2432	21	WB	f	none	0.28
2045	27	Shetland	f	none	0.82
2245	25	WB	mc	none	0.18
2377	21	Shetland	f	none	0.24
2479	23	Freiberger	mc	none	0.55
2029	21	WB	mc	none	0.15
2034	14	Shetland	f	none	0.6
2243	23	WB	f	none	0.32
2376	19	Shetland	mc	none	0.65
2420	26	WB	mc	none	0.28
1101	22	Shetland	f	none	0.38
1127	28	Freiberger	f	none	0.23
1541	21	AQH	f	none	0.51
2007	27	WB	f	none	0.35
2255	24	Haflinger	mc	none	0.24
2497	27	Pony	f	none	0.36
1997	25	WB	f	none	0.28
2244	22	Haflinger	mc	none	0.29
2430	28	Arabian horse	mc	none	0.26
2513	23	Shetland	mc	none	0.47
1015	26	Konik	f	none	0.25
